# Supplementary material for: Reconstruction of Avian Reovirus History and Dispersal Patterns: A Phylodynamic Study
Source: Viruses. 2024 May 16;16(5):796. doi: 10.3390/v16050796 (PMC11125613; doi:10.3390/v16050796)
Supplement: Supplementary file 1 [file viruses-16-00796-s001.zip]

Archive with 1 entries (1 files):
- viruses-2960796-supplementary.pdf
